# Supplementary material for: Ameliorating Effects of Coriander on Gastrocnemius Muscles Undergoing Precachexia in a Rat Model of Rheumatoid Arthritis: A Proteomics Analysis
Source: Nutrients. 2021 Nov 12;13(11):4041. doi: 10.3390/nu13114041 (PMC8621435; doi:10.3390/nu13114041)
Supplement: Supplementary file 1 [file nutrients-13-04041-s001.zip]

Archive with 1 entries (1 files):
- nutrients-1431967-supplementary.pdf
